# Supplementary material for: Too “sexy” for the field? Paired measures of laboratory and semi-field performance highlight variability in the apparent mating fitness of Aedes aegypti transgenic strains
Source: Parasit Vectors. 2019 Jul 19;12:357. doi: 10.1186/s13071-019-3617-2 (PMC6642483; doi:10.1186/s13071-019-3617-2)
Supplement: Supplementary file 3 — Additional file 3: Dataset S1. Supporting data from wing length measurements, daily adult survival assay, laboratory mating competition experiments, semi-field cage mating competition experiments, and semi-field cage swarm site attendance experiments. [file 13071_2019_3617_MOESM3_ESM.xlsx]

## Sheet: Wing lengths
ID	Block	Treatment	Wing length (mm)
1	1	HF	2.32
2	1	HF	2.41
3	1	HF	2.12
4	1	HF	2.27
5	1	HF	2.15
6	1	HF	2.33
7	1	HF	2.39
8	1	HF	2.21
9	1	HF	2.2
10	1	HF	2.18
11	1	HF	2.23
12	1	HF	2.22
13	1	HF	2.27
14	1	HF	2.35
15	1	HF	2.35
16	1	HF	2.35
17	1	HF	2.25
18	1	HF	2.17
19	1	HF	2.29
20	1	HF	2.36
21	1	HF	2.32
22	1	HF	2.24
23	1	HF	2.26
24	1	HF	2.28
25	1	HF	2.15
26	1	HF	2.24
27	1	HF	2.25
28	1	HF	2.06
29	1	HF	2.28
30	1	HF	2.27
31	1	HF	2.33
32	1	HF	2.28
33	1	HF	2.17
34	1	HF	2.19
35	1	HF	2.24
36	1	HF	2.27
37	1	HF	2.12
38	3	HF	2.28
39	3	HF	2.19
40	3	HF	2.23
41	3	HF	2.22
42	3	HF	2.29
43	3	HF	2.26
44	3	HF	2.3
45	3	HF	2.24
46	3	HF	2.14
47	3	HF	2.22
48	3	HF	2.19
49	3	HF	2.28
50	3	HF	2.32
51	3	HF	2.24
52	3	HF	2.19
53	3	HF	2.24
54	3	HF	2.26
55	3	HF	2.16
56	3	HF	2.32
57	3	HF	2.33
58	3	HF	2.29
59	3	HF	2.38
60	3	HF	2.22
61	3	HF	2.14
62	3	HF	2.31
63	3	HF	2.3
64	3	HF	2.28
65	3	HF	2.23
66	3	HF	2.29
67	3	HF	2.22
68	3	HF	2.25
69	3	HF	2.27
70	3	HF	2.28
71	3	HF	2.11
72	3	HF	2.22
73	3	HF	2.32
74	3	HF	2.22
75	3	HF	2.28
76	3	HF	2.24
77	1	HL	2.26
78	1	HL	2.23
79	1	HL	2.25
80	1	HL	2.3
81	1	HL	2.33
82	1	HL	2.13
83	1	HL	2.31
84	1	HL	2.3
85	1	HL	2.21
86	1	HL	2.25
87	1	HL	2.28
88	1	HL	2.26
89	1	HL	2.22
90	1	HL	2.3
91	1	HL	2.32
92	1	HL	2.17
93	1	HL	2.29
94	1	HL	2.31
95	1	HL	2.27
96	1	HL	2.14
97	1	HL	2.26
98	1	HL	2.3
99	1	HL	2.33
100	1	HL	2.28
101	1	HL	2.24
102	1	HL	2.24
103	1	HL	2.3
104	1	HL	2.25
105	1	HL	2.3
106	1	HL	2.19
107	1	HL	2.27
108	1	HL	2.19
109	1	HL	2.19
110	2	HL	2.21
111	2	HL	2.28
112	2	HL	2.07
113	2	HL	2.24
114	2	HL	2.12
115	2	HL	2.16
116	2	HL	2.25
117	2	HL	2.23
118	2	HL	2.14
119	2	HL	2.24
120	2	HL	2.2
121	2	HL	2.27
122	2	HL	2.22
123	2	HL	2.22
124	2	HL	2.25
125	2	HL	2.16
126	2	HL	2.3
127	2	HL	2.25
128	2	HL	2.3
129	2	HL	2.21
130	2	HL	2.31
131	2	HL	2.15
132	2	HL	2.23
133	2	HL	2.3
134	2	HL	2.24
135	2	HL	2.17
136	2	HL	2.19
137	2	HL	2.32
138	2	HL	2.21
139	2	HL	2.25
140	2	HL	2.31
141	2	HL	2.27
142	2	HL	2.27
143	2	HL	2.17
144	2	HL	2.23
145	2	LF	1.88
146	2	LF	1.88
147	2	LF	1.87
148	2	LF	1.68
149	2	LF	1.84
150	2	LF	1.9
151	2	LF	1.86
152	2	LF	1.92
153	2	LF	1.82
154	2	LF	1.79
155	2	LF	1.74
156	2	LF	1.79
157	2	LF	1.78
158	2	LF	1.9
159	2	LF	1.85
160	2	LF	1.9
161	2	LF	1.91
162	2	LF	1.92
163	2	LF	1.99
164	2	LF	1.86
165	2	LF	1.92
166	2	LF	1.81
167	2	LF	1.9
168	2	LF	1.96
169	2	LF	1.95
170	2	LF	1.81
171	2	LF	1.82
172	2	LF	1.8
173	2	LF	1.97
174	2	LF	1.98
175	2	LF	1.79
176	2	LF	2
177	2	LF	1.88
178	2	LF	1.96
179	2	LF	1.75
180	2	LF	1.91
181	2	LF	1.9
182	2	LF	1.81
183	2	LF	1.73
184	3	LF	2
185	3	LF	2.07
186	3	LF	2.03
187	3	LF	1.9
188	3	LF	2.02
189	3	LF	1.99
190	3	LF	2.05
191	3	LF	1.89
192	3	LF	2.04
193	3	LF	2.02
194	3	LF	1.97
195	3	LF	1.84
196	3	LF	2.07
197	3	LF	1.96
198	3	LF	1.88
199	3	LF	2.02
200	3	LF	1.85
201	3	LF	2.06
202	3	LF	2.05
203	3	LF	1.97
204	3	LF	2
205	3	LF	1.72
206	3	LF	1.99
207	3	LF	1.98
208	3	LF	2
209	3	LF	1.92
210	3	LF	2.08
211	3	LF	2.06
212	3	LF	2.01
213	3	LF	1.94
214	3	LF	1.97
215	3	LF	1.86
216	3	LF	1.86
217	3	LF	2.04
218	3	LF	1.94
219	3	LF	1.99
220	3	LF	2.07
221	3	LF	1.91
222	1	LL	1.93
223	1	LL	2.2
224	1	LL	1.93
225	1	LL	2.02
226	1	LL	1.98
227	1	LL	1.98
228	1	LL	2.05
229	1	LL	2.13
230	1	LL	2.06
231	1	LL	2.1
232	1	LL	1.87
233	1	LL	1.96
234	1	LL	2.01
235	1	LL	2.15
236	1	LL	1.83
237	1	LL	2.18
238	1	LL	2.06
239	1	LL	2.05
240	1	LL	2.14
241	1	LL	2.2
242	1	LL	1.88
243	1	LL	2.07
244	1	LL	2.08
245	1	LL	2.08
246	1	LL	2.1
247	1	LL	1.87
248	1	LL	2.02
249	1	LL	1.99
250	1	LL	2
251	1	LL	2.06
252	1	LL	2.06
253	1	LL	2.18
254	1	LL	2.16
255	1	LL	2
256	1	LL	2.07
257	2	LL	2.12
258	2	LL	2
259	2	LL	2
260	2	LL	1.96
261	2	LL	2.03
262	2	LL	1.95
263	2	LL	1.96
264	2	LL	2.11
265	2	LL	1.89
266	2	LL	2.06
267	2	LL	2
268	2	LL	1.92
269	2	LL	1.86
270	2	LL	1.83
271	2	LL	1.96
272	2	LL	1.97
273	2	LL	1.79
274	2	LL	2.13
275	2	LL	1.98
276	2	LL	1.92
277	2	LL	2.08
278	2	LL	2.08
279	2	LL	2.11
280	2	LL	1.96
281	2	LL	1.94
282	2	LL	2.02
283	2	LL	2.05
284	2	LL	1.94
285	2	LL	2.17
286	2	LL	1.88
287	2	LL	2.09
288	2	LL	1.91
289	2	LL	2.05
290	2	LL	1.95
291	2	LL	1.88
292	2	LL	2.02
293	2	LL	1.98
294	1	KPPWT	2.11
295	1	KPPWT	1.98
296	1	KPPWT	2.1
297	1	KPPWT	1.88
298	1	KPPWT	1.87
299	1	KPPWT	2.04
300	1	KPPWT	1.91
301	1	KPPWT	2.06
302	1	KPPWT	2.12
303	1	KPPWT	2.14
304	1	KPPWT	1.87
305	1	KPPWT	2.02
306	1	KPPWT	2
307	1	KPPWT	2.13
308	1	KPPWT	1.95
309	1	KPPWT	1.91
310	1	KPPWT	1.89
311	1	KPPWT	1.98
312	1	KPPWT	1.92
313	1	KPPWT	1.88
314	1	KPPWT	2.01
315	1	KPPWT	2.01
316	1	KPPWT	1.99
317	1	KPPWT	1.91
318	1	KPPWT	1.98
319	1	KPPWT	2.15
320	1	KPPWT	1.91
321	1	KPPWT	1.98
322	1	KPPWT	2.09
323	1	KPPWT	1.98
324	1	KPPWT	1.95
325	1	KPPWT	2.02
326	1	KPPWT	1.9
327	1	KPPWT	1.9
328	1	KPPWT	2.07
329	1	KPPWT	1.98
330	1	KPPWT	1.93
331	1	KPPWT	2.02
332	1	KPPWT	1.96
333	1	KPPWT	1.95
334	1	KPPWT	2.05
335	1	KPPWT	1.95
336	1	KPPWT	2.03
337	1	KPPWT	1.97
338	1	KPPWT	1.97
339	1	KPPWT	2
340	1	KPPWT	1.93
341	1	KPPWT	1.94
342	1	KPPWT	1.96
343	1	KPPWT	1.92
344	1	KPPWT	2.01
345	1	KPPWT	2
346	1	KPPWT	1.98
347	1	KPPWT	2
348	1	KPPWT	1.97
349	1	KPPWT	2.1
350	1	KPPWT	1.96
351	1	KPPWT	2.11
352	1	KPPWT	1.91
353	1	KPPWT	2.02
354	1	KPPWT	1.93
355	1	KPPWT	2.02
356	1	KPPWT	2.02
357	1	KPPWT	2.07
358	1	KPPWT	1.86
359	1	KPPWT	2.07
360	1	KPPWT	2.01
361	1	KPPWT	1.95
362	1	KPPWT	1.89
363	1	KPPWT	2.01
364	1	KPPWT	2
365	1	KPPWT	1.95
366	1	KPPWT	2.01
367	1	KPPWT	1.92
368	1	KPPWT	1.97
369	1	KPPWT	2.02
370	1	KPPWT	2.15
371	1	KPPWT	1.88
372	1	KPPWT	2.03
373	1	KPPWT	1.87
374	1	KPPWT	2
375	1	KPPWT	1.99
376	1	KPPWT	2.04
377	1	KPPWT	1.94
378	1	KPPWT	1.99
379	1	KPPWT	2.05
380	1	KPPWT	1.95
381	1	KPPWT	1.96
382	1	KPPWT	1.95
383	1	KPPWT	2.04
384	1	KPPWT	2.03
385	1	KPPWT	2.01
386	1	KPPWT	1.88
387	1	KPPWT	1.95
388	1	KPPWT	2.04
389	1	KPPWT	2.04
390	1	KPPWT	1.89
391	1	KPPWT	1.86
392	1	KPPWT	1.89
393	1	KPPWT	2.93
394	1	KPPWT	2.15
395	1	KPPWT	2.05
396	1	KPPWT	1.95
397	1	KPPWT	1.95
398	1	KPPWT	2.15
399	1	KPPWT	1.92
400	1	KPPWT	1.94
401	1	KPPWT	2.09
402	1	KPPWT	2.05
403	1	KPPWT	2.1
404	1	KPPWT	2.1
405	2	KPPWT	2.15
406	2	KPPWT	2.14
407	2	KPPWT	2.1
408	2	KPPWT	2.13
409	2	KPPWT	2.08
410	2	KPPWT	2.42
411	2	KPPWT	2.05
412	2	KPPWT	2.12
413	2	KPPWT	2.16
414	2	KPPWT	2.08
415	2	KPPWT	2.07
416	2	KPPWT	2.1
417	2	KPPWT	2.08
418	2	KPPWT	2.19
419	2	KPPWT	2.06
420	2	KPPWT	2.02
421	2	KPPWT	2.12
422	2	KPPWT	2.13
423	2	KPPWT	2.12
424	2	KPPWT	2.13
425	2	KPPWT	2.1
426	2	KPPWT	2.12
427	2	KPPWT	2.06
428	2	KPPWT	2.07
429	2	KPPWT	2.03
430	2	KPPWT	2.2
431	2	KPPWT	2.11
432	2	KPPWT	2.14
433	2	KPPWT	2.05
434	2	KPPWT	2.09
435	2	KPPWT	1.95
436	2	KPPWT	2.16
437	2	KPPWT	2.04
438	2	KPPWT	2.11
439	2	KPPWT	2
440	2	KPPWT	1.96
441	2	KPPWT	1.97
442	2	KPPWT	2.11
443	2	KPPWT	2.01
444	2	KPPWT	1.94
445	2	KPPWT	2.1
446	2	KPPWT	2.11
447	2	KPPWT	2.06
448	2	KPPWT	1.98
449	2	KPPWT	2.09
450	2	KPPWT	2.17
451	2	KPPWT	2.2
452	2	KPPWT	2.03
453	2	KPPWT	2.07
454	2	KPPWT	2
455	2	KPPWT	2.11
456	2	KPPWT	2.03
457	2	KPPWT	2.17
458	2	KPPWT	2.11
459	2	KPPWT	2.03
460	2	KPPWT	2.1
461	2	KPPWT	2.05
462	2	KPPWT	2.04
463	2	KPPWT	2
464	2	KPPWT	2.16
465	2	KPPWT	2.07
466	2	KPPWT	2.13
467	2	KPPWT	2.2
468	2	KPPWT	2.17
469	2	KPPWT	2.08
470	2	KPPWT	2.12
471	2	KPPWT	2.24
472	2	KPPWT	2.15
473	2	KPPWT	2.1
474	2	KPPWT	2.07
475	2	KPPWT	2.12
476	2	KPPWT	2.09
477	2	KPPWT	2.07
478	2	KPPWT	2
479	2	KPPWT	2.18
480	2	KPPWT	2.03
481	2	KPPWT	2.19
482	2	KPPWT	2.11
483	2	KPPWT	2.12
484	2	KPPWT	2.11
485	2	KPPWT	1.99
486	2	KPPWT	2.19
487	2	KPPWT	2.12
488	2	KPPWT	2.06
489	2	KPPWT	2.09
490	2	KPPWT	2.05
491	2	KPPWT	1.99
492	2	KPPWT	2.05
493	2	KPPWT	2.13
494	2	KPPWT	2.18
495	2	KPPWT	2.19
496	2	KPPWT	2.12
497	2	KPPWT	2.02
498	2	KPPWT	2.28
499	2	KPPWT	2.18
500	2	KPPWT	2.13
501	2	KPPWT	2.01
502	2	KPPWT	2.12
503	2	KPPWT	2.15
504	2	KPPWT	2.12
505	2	KPPWT	2.11
506	2	KPPWT	2.1
507	2	KPPWT	2.08
508	2	KPPWT	2.14
509	2	KPPWT	2.11
510	2	KPPWT	2.04
511	2	KPPWT	2.11
512	2	KPPWT	2.13
513	2	KPPWT	2.09
514	2	KPPWT	2.03
515	2	KPPWT	2.03
516	3	KPPWT	2.06
517	3	KPPWT	1.95
518	3	KPPWT	1.92
519	3	KPPWT	2.02
520	3	KPPWT	2.07
521	3	KPPWT	2.02
522	3	KPPWT	2.06
523	3	KPPWT	2.08
524	3	KPPWT	2.09
525	3	KPPWT	2
526	3	KPPWT	2.08
527	3	KPPWT	2.01
528	3	KPPWT	2.09
529	3	KPPWT	2.04
530	3	KPPWT	1.97
531	3	KPPWT	2.2
532	3	KPPWT	2.15
533	3	KPPWT	1.99
534	3	KPPWT	1.91
535	3	KPPWT	1.98
536	3	KPPWT	2.08
537	3	KPPWT	2.06
538	3	KPPWT	1.96
539	3	KPPWT	2.04
540	3	KPPWT	2.03
541	3	KPPWT	2.1
542	3	KPPWT	1.98
543	3	KPPWT	1.97
544	3	KPPWT	1.93
545	3	KPPWT	1.99
546	3	KPPWT	2
547	3	KPPWT	2.08
548	3	KPPWT	2.17
549	3	KPPWT	2.18
550	3	KPPWT	2.07
551	3	KPPWT	2.01
552	3	KPPWT	2.02
553	3	KPPWT	2
554	3	KPPWT	2.08
555	3	KPPWT	2.14
556	3	KPPWT	1.93
557	3	KPPWT	2.03
558	3	KPPWT	1.97
559	3	KPPWT	2.03
560	3	KPPWT	1.99
561	3	KPPWT	1.95
562	3	KPPWT	2.14
563	3	KPPWT	2.09
564	3	KPPWT	2.13
565	3	KPPWT	2.01
566	3	KPPWT	1.99
567	3	KPPWT	2.01
568	3	KPPWT	1.98
569	3	KPPWT	1.91
570	3	KPPWT	2.09
571	3	KPPWT	2.02
572	3	KPPWT	2.01
573	3	KPPWT	1.99
574	3	KPPWT	1.98
575	3	KPPWT	2.06
576	3	KPPWT	1.97
577	3	KPPWT	2.16
578	3	KPPWT	2.1
579	3	KPPWT	1.96
580	3	KPPWT	1.99
581	3	KPPWT	2.17
582	3	KPPWT	2.12
583	3	KPPWT	1.99
584	3	KPPWT	2.09
585	3	KPPWT	2.14
586	3	KPPWT	2.04
587	3	KPPWT	2.07

## Sheet: Daily mortality
Water
Treatment	Day
	1	2	3	4	5	6	7	8	9
HL_1	0	0	0	0	0	0	7	2	0
HL_2	0	0	0	0	0	4	1	5	0
HL_3	0	0	0	0	1	0	4	4	1
HL_4	0	0	0	1	1	2	2	4	0
HL_5	0	0	0	0	0	0	4	5	1
LL_1	0	0	5	4	1	0	0	0	0
LL_2	0	0	6	4	0	0	0	0	0
LL_3	0	0	6	4	0	0	0	0	0
LL_4	0	0	4	6	0	0	0	0	0
LL_5	0	0	7	3	0	0	0	0	0
KPPWT_1	-	0	1	0	0	6	3	0	0
KPPWT_2	-	0	0	0	0	8	1	0	1
KPPWT_3	-	0	0	0	3	7	0	0	0
KPPWT_4	-	0	0	0	0	7	3	0	0
KPPWT_5	-	0	0	0	0	7	3	0	0
Sugar
Treatment	Day
	1	2	3	4	5	6	7	8	9	10	11	12	13	14
HL_1	0	0	0	0	0	0	0	1	0	0	0	0	0	0
HL_2	0	0	0	0	0	0	0	0	0	0	0	0	0	0
LL_1	0	0	0	0	0	0	0	0	0	0	0	0	1	0
LL_2	0	0	0	0	0	0	0	0	0	1	1	0	0	0
KPPWT_1	-	-	-	-	0	0	1	1	0	1	0	1	0	0
KPPWT_2	-	-	-	-	0	0	0	1	0	0	0	0	0	0

## Sheet: Laboratory mating competition
DsRedKPPWT treatment	Replicate	Block	ID	Winner
LL	1	1	1	LL
LL	1	1	2	LL
LL	1	1	3	KPPWT
LL	1	1	4	KPPWT
LL	1	1	5	LL
LL	1	1	6	LL
LL	1	1	7	LL
LL	1	1	8	LL
LL	1	1	9	LL
LL	1	1	10	LL
LL	1	1	11	LL
LL	1	1	12	LL
LL	1	1	13	KPPWT
LL	1	1	14	LL
LL	1	1	15	LL
LL	1	1	16	LL
LL	1	1	17	LL
LL	1	1	18	LL
LL	1	1	19	LL
LL	1	1	20	LL
HL	1	1	1	KPPWT
HL	1	1	2	HL
HL	1	1	3	KPPWT
HL	1	1	4	HL
HL	1	1	5	HL
HL	1	1	6	HL
HL	1	1	7	HL
HL	1	1	8	HL
HL	1	1	9	HL
HL	1	1	10	HL
HL	1	1	11	HL
HL	1	1	12	HL
HL	1	1	13	HL
HL	1	1	14	HL
HL	1	1	15	HL
HL	1	1	16	KPPWT
HL	1	1	17	HL
HL	1	1	18	KPPWT
HL	1	1	19	HL
HL	1	1	20	KPPWT
HF	1	1	1	KPPWT
HF	1	1	2	HF
HF	1	1	3	HF
HF	1	1	4	KPPWT
HF	1	1	5	HF
HF	1	1	6	KPPWT
HF	1	1	7	HF
HF	1	1	8	HF
HF	1	1	9	HF
HF	1	1	10	HF
HF	1	1	11	HF
HF	1	1	12	HF
HF	1	1	13	HF
HF	1	1	14	HF
HF	1	1	15	HF
HF	1	1	16	KPPWT
HF	1	1	17	HF
HF	1	1	18	KPPWT
HF	1	1	19	HF
HF	1	1	20	HF
HL	2	2	1	KPPWT
HL	2	2	2	HL
HL	2	2	3	KPPWT
HL	2	2	4	HL
HL	2	2	5	KPPWT
HL	2	2	6	KPPWT
HL	2	2	7	KPPWT
HL	2	2	8	KPPWT
HL	2	2	9	HL
HL	2	2	10	HL
HL	2	2	11	KPPWT
HL	2	2	12	HL
HL	2	2	13	HL
HL	2	2	14	HL
HL	2	2	15	HL
HL	2	2	16	HL
HL	2	2	17	HL
HL	2	2	18	KPPWT
HL	2	2	19	HL
HL	2	2	20	HL
LF	1	2	1	KPPWT
LF	1	2	2	LF
LF	1	2	3	LF
LF	1	2	4	LF
LF	1	2	5	LF
LF	1	2	6	LF
LF	1	2	7	LF
LF	1	2	8	LF
LF	1	2	9	LF
LF	1	2	10	LF
LF	1	2	11	KPPWT
LF	1	2	12	KPPWT
LF	1	2	13	LF
LF	1	2	14	LF
LF	1	2	15	KPPWT
LF	1	2	16	LF
LF	1	2	17	KPPWT
LF	1	2	18	LF
LF	1	2	19	LF
LF	1	2	20	KPPWT
LL	2	2	1	LL
LL	2	2	2	KPPWT
LL	2	2	3	KPPWT
LL	2	2	4	LL
LL	2	2	5	KPPWT
LL	2	2	6	LL
LL	2	2	7	LL
LL	2	2	8	LL
LL	2	2	9	KPPWT
LL	2	2	10	KPPWT
LL	2	2	11	LL
LL	2	2	12	LL
LL	2	2	13	LL
LL	2	2	14	LL
LL	2	2	15	KPPWT
LL	2	2	16	LL
LL	2	2	17	LL
LL	2	2	18	LL
LL	2	2	19	LL
LL	2	2	20	LL
HF	2	3	1	KPPWT
HF	2	3	2	KPPWT
HF	2	3	3	HF
HF	2	3	4	HF
HF	2	3	5	KPPWT
HF	2	3	6	HF
HF	2	3	7	KPPWT
HF	2	3	8	KPPWT
HF	2	3	9	HF
HF	2	3	10	HF
HF	2	3	11	HF
HF	2	3	12	HF
HF	2	3	13	KPPWT
HF	2	3	14	HF
HF	2	3	15	HF
HF	2	3	16	KPPWT
HF	2	3	17	KPPWT
HF	2	3	18	HF
HF	2	3	19	KPPWT
HF	2	3	20	KPPWT
LF	2	3	1	KPPWT
LF	2	3	2	LF
LF	2	3	3	LF
LF	2	3	4	LF
LF	2	3	5	KPPWT
LF	2	3	6	LF
LF	2	3	7	KPPWT
LF	2	3	8	KPPWT
LF	2	3	9	LF
LF	2	3	10	KPPWT
LF	2	3	11	LF
LF	2	3	12	LF
LF	2	3	13	LF
LF	2	3	14	KPPWT
LF	2	3	15	LF
LF	2	3	16	LF
LF	2	3	17	LF
LF	2	3	18	KPPWT
LF	2	3	19	LF
LF	2	3	20	LF

## Sheet: Semi-field mating competition
Block	Replicate	LME	DsRedKPP treatment	# females recaptured	# females mated	# females DsRed mated
1	1	1	LL	52	50	29
1	1	2	HL	83	79	38
1	1	3	HF	60	56	29
2	1	1	LF	55	51	24
2	2	2	LL	82	78	37
2	2	3	HL	69	66	28
3	2	2	HF	78	76	34
3	2	3	LF	55	54	29

## Sheet: Swarm site attendance
Block	Replicate	LME ID	DsRedKPP treatment	Host ID	DsRedKPP in	DsRedKPP out	KPPWT in	KPPWT out
1	1	3	HF	C	1	5	5	2
1	1	1	HF	B	2	4	3	6
1	1	2	HF	A	4	2	2	5
3	2	1	HF	B	2	4	3	3
3	2	3	HF	D	6	4	6	3
3	2	2	HF	D	3	6	2	8
1	1	2	HL	B	1	3	3	5
1	1	3	HL	A	2	2	4	3
1	1	1	HL	E	0	3	3	4
2	2	2	HL	E	3	7	5	5
2	2	3	HL	F	2	3	2	3
2	2	1	HL	B	3	7	2	6
2	1	3	LF	A	3	4	1	6
2	1	1	LF	E	4	4	3	2
2	1	2	LF	A	5	3	1	8
3	2	2	LF	E	3	4	2	4
3	2	1	LF	B	4	4	3	3
3	2	3	LF	B	4	3	4	4
1	1	1	LL	A	3	4	3	5
1	1	2	LL	D	2	6	3	1
1	1	3	LL	B	2	2	4	4
2	2	1	LL	F	2	3	1	7
2	2	2	LL	B	2	5	4	6
2	2	3	LL	E	2	8	1	7
